# Supplementary material for: Gamification Integration in Technological Devices for Motor Rehabilitation in Parkinson Disease: Scoping Review
Source: JMIR Serious Games. 2025 Jul 4;13:e69433. doi: 10.2196/69433 (PMC12252148; doi:10.2196/69433)
Supplement: Multimedia Appendix 2 [file games-v13-e69433-s002.xlsx]

## Sheet: Hoja1
Reference	Country	Study design	Age (mean)	Number of participants with PD	Gender (%Female)	Disease severity		Hardware set-up	Category of technological device	Technological Intervention format	Software and games used	Aimed at rehabilitation? (YES/NO)	Gamification elements identified	Complete citation
						H&Y (0-5)	Disease duration
Albiol-Pérez 2017 [35]	Spain	Quasi-experimental, 1 group, non randomized	79.6	10	0.6	-	4.52	Computer + Balance Board (Nintendo Wii's)	Computer-based system	In-person	Active Balance Rehabilitation System (ABAR)	YES	Levels/Progression, Points, Progress/Feedback,	Albiol-Pérez S, Gil-Gómez JA, Muñoz-Tomás MT, Gil-Gómez H, Vial-Escolano R, Lozano-Quilis JA. The effect of balance training on postural control in patients with parkinson’s disease using a virtual rehabilitation system. Methods Inf Med. 2017; 56(2):138–44. PMID: 28244545
Allen 2017 [36]	Australia	Randomized controlled trial	67.5	38	0.3158	-	8.3	Tablet + Pannel with buttons/keyboard	Tablet-based system	Telerehabilitation	Marshmallow game & Chicken game	YES	Progress/Feedback, Points, Time Pressure, Badges, Levels/Progression	Allen NE, Song J, Paul SS, Smith S, O’Duffy J, Schmidt M, et al. An interactive videogame for arm and hand exercise in people with Parkinson’s disease: A randomized controlled trial. Parkinsonism Relat Disord. 2017 Aug 1; 41:66–72. PMID: 28528804
Alves 2018 [37]	Brazil	Quasi-experimental, 3 groups, non randomized	61.07	27	0.074	1.74	-	Nintendo Wii + Nintendo Wii Balance Board, Microsoft Xbox + Xbox Kinect	Video game console	In-person	Wii Fit Plus, Kinect Adventures! and Your Shape: Fitness Evolved	NO	Progress/Feedback, Badges, Points, Levels/Progression, Leaderboards, Challenges, Customisation, Time Pressure, Consequences, Competition	Alves MLM, Mesquita BS, Morais WS, Leal JC, Satler CE, dos Santos Mendes FA. Nintendo WiiTM Versus Xbox KinectTM for Assisting People With Parkinson’s Disease. Percept Mot Skills. 2018 Jun 1; 125(3):546–65.
Anwar 2021 [38]	India	Quasi-experimental, 2 group, non randomized	55	24	-	-	-	Nintendo Wii + Nintendo Wii Balance Board	Video game console	In-person	Nintendo Wii Sports & Nintendo Wii Balance Board Games	NO	Progress/Feedback, Badges, Points, Levels/Progression, Leaderboards, Challenges, Customisation, Time Pressure, Consequences, Competition	Anwar N, Akram S, Ilyas A, Khalid K, Munir M, Khizer Hayar M. Comparison of Virtual Reality and Conventional Balance Training to Improve Balance and Walking in Parkinson’s Disease Patients. Medical Forum Monthly. 2021; 32(7):129–33.
Bacha 2021 [39]	Brazil	Quasi-experimental, 1 group, non randomized	63.4	10	0.4	1.85	-	Microsoft Xbox + Xbox Kinect	Video game console	In-person	Kinect Adventures!: 20000 Leaks, Space Pop, Reflex Ridge, River Rush	NO	Progress/Feedback, Badges, Points, Levels/Progression, Leaderboards, Challenges, Customisation, Time Pressure, Consequences, Competition	Bacha JMR, da Cunha MCC, de Freitas TB, Nuvolini RA, Doná F, da Silva KG, et al. Effects of virtual rehabilitation on postural control of individuals with Parkinson disease. Motricidade. 2021; 17(3):220–7.
Barth 2023 [40]	Germany	Randomized controlled trial, 3 groups	73.18	74	0.2568	3	8.26	Computer + Xbox Kinect	Computer-based system	In-person	Coconuts, Balloons, Balls, Stars	YES	Levels/Progression, Progress/Feedback, Points	Barth M, Möbius R, Themann P, Güresir E, Matzke C, Winkler D, et al. Functional improvement of patients with Parkinson syndromes using a rehabilitation training software. Front Neurol. 2023; 14. PMID: 37645604
Bekkers 2020 [41]	Belgium, Israel, The Netherlands, Italy	Randomized controlled trial, 2 groups	70.96	121	0.4711	2.455	9.57	Computer + Xbox Kinect + Treadmill	Computer-based system	In-person	V-TIME	YES	Progress/Feedback, Points	Bekkers EMJ, Mirelman A, Alcock L, Rochester L, Nieuwhof F, Bloem BR, et al. Do Patients With Parkinson’s Disease With Freezing of Gait Respond Differently Than Those Without to Treadmill Training Augmented by Virtual Reality? Neurorehabil Neural Repair. 2020 May 1; 34(5):440–9. PMID: 32202203
Bevilacqua 2022 [42]	Italy	Quasi-experimental, 1 group, non randomized	75.4	9	0.4444	1.8	-	SI-ROBOTICS system	Computer-based system	In-person	Let's dance game	YES	Progress/Feedback, Levels/Progression	Bevilacqua R, Benadduci M, Renato Riccardi G, Melone G, la Forgia A, Macchiarulo N, et al. SI-ROBOTICS System: a preliminary study on usability of a rehabilitation program in patients with Parkinson’s disease. In: CEUR Workshop Proceedings. 2022.
Brachman 2021 [43]	Poland	Quasi-experimental, 2 groups, non randomized	67.4	24	0.375	2.5	9.3	Computer + Xbox Kinect + Custom Force Platform	Computer-based system	In-person	Boat, Colors, Froglet, Football Player, Burro, Bicycles, Fruits	YES	Progress/Feedback, Levels/Progression, Points,	Brachman A, Marszałek W, Kamieniarz A, Michalska J, Pawłowski M, Juras G. Biomechanical measures of balance after balance-based exergaming training dedicated for patients with Parkinson’s disease. Gait Posture. 2021 Jun 1; 87:170–6. PMID: 33940308
Calabrò 2020 [44]	Italy	Quasi-experimental, 1 group, non randomized	66	22	0.1818	2	7	CAREN System	Integrated rehabilitation platform	In-person	CAREN System's software	YES	Progress/Feedback, Levels/Progression, Points	Calabrò RS, Naro A, Cimino V, Buda A, Paladina G, Di Lorenzo G, et al. Improving motor performance in Parkinson’s disease: a preliminary study on the promising use of the computer assisted virtual reality environment (CAREN). Neurological Sciences. 2020 Apr 1; 41(4):933–41. PMID: 31858331
Carpinella 2017 [45]	Italy	Randomized Controlled Trial	74.3	42	0.3333	2.8	8.9	Computer + Balance Board (Gamepad system)	Computer-based system	In-person	Customized software	YES	Progress/Feedback, Points, Levels/Progression	Carpinella I, Cattaneo D, Bonora G, Bowman T, Martina L, Montesano A, et al. Wearable Sensor-Based Biofeedback Training for Balance and Gait in Parkinson Disease: A Pilot Randomized Controlled Trial. Arch Phys Med Rehabil. 2017 Apr 1; 98(4):622-630.e3. PMID: 27965005
Chua 2021 [46]	USA	Quasi-experimental, 1 group + Control, non randomized	67.55	9	0.7778	2.22	2.82	Computer + SMARTfit Trainer system: SMARTfit Single and SMARTfit Strike Pods	Tablet-based system	In-person	Inventory of 16 items available in the SMARTfit Single system	NO	Customisation, Progress/Feedback, Levels/Progression	Chua LK, Chung YC, Bellard D, Swan L, Gobreial N, Romano A, et al. Gamified dual-task training for individuals with parkinson disease: An exploratory study on feasibility, safety, and efficacy. Int J Environ Res Public Health. 2021 Dec 1; 18(23). PMID: 34886114
Cikajlo 2016 [47]	Slovenia	Quasi-experimental, 1 group, non randomized	68	18	-	-	-	Computer + Leap Motion Controller	Computer-based system	In-person	10 cubes	YES	Progress/Feedback, Time Pressure,	Cikajlo I, Zajc D, Dolinšek I, Krizmanic T, Hukic A, Vesel M, et al. Precise hand movement telerehabilitation with virtual cubes for patients with Parkinson’s disease. In: ACM International Conference Proceeding Series. Association for Computing Machinery; 2016. p. 17–20.
Cikajlo 2018 [48]	Slovenia	Quasi-experimental, 2 groups, non randomized	68	28	0.5714	-	-	Computer + Xbox Kinect	Computer-based system	Telerehabilitation	Fruit picking	YES	Levels/Progression, Progress/Feedback, Points, Consequences,	Cikajlo I, Hukić A, Dolinšek I, Zajc D, Vesel M, Krizmanič T, et al. Can telerehabilitation games lead to functional improvement of upper extremities in individuals with Parkinson’s disease? International Journal of Rehabilitation Research. 2018 Sep 1; 41(3):230–8. PMID: 29757774
Cikajlo 2019 [49]	Slovenia	Randomized controlled trial, 2 groups	69.45	20	0.55	-	-	Computer + Leap Motion Controller + Oculus Rift CV1 for 3D display	Computer-based system	In-person	10 cubes	YES	Progress/Feedback, Time Pressure	Cikajlo I, Peterlin Potisk K. Advantages of using 3D virtual reality based training in persons with Parkinson’s disease: A parallel study. J Neuroeng Rehabil. 2019 Oct 17; 16(1). PMID: 31623622
Cikajlo 2021 [50]	Slovenia	Quasi-experimental, 2 groups, non randomized	65.9	28	0.5714	-	-	Computer + Leap Motion Controller	Computer-based system	In-person	10 cubes	YES	Progress/Feedback, Time Pressure	Cikajlo I, Hukić A, Zajc D. Exergaming as Part of the Telerehabilitation Can Be Adequate to the Outpatient Training: Preliminary Findings of a Non-randomized Pilot Study in Parkinson’s Disease. Front Neurol. 2021 Mar 16; 12. PMID: 33815252
Dauvergne 2018 [51]	France	Quasi-experimental, 1 group, non randomized	65	16	0.25	-	10.19	Tablet	Tablet-based system	Telerehabilitation	Rhythm Workers	YES	Points, Levels/Progression, Unlockables, Progress/Feedback	Dauvergne C, Bégel V, Gény C, Puyjarinet F, Laffont I, Dalla Bella S. Home-based training of rhythmic skills with a serious game in Parkinson’s disease: Usability and acceptability. Ann Phys Rehabil Med. 2018 Nov 1; 61(6):380–5. PMID: 30193992
de Melo 2018 [52]	Brazil	Randomized controlled trial, 2 groups + control	62.27	37	0.2432	1.67	-	Microsoft Xbox + Xbox Kinect	Video game console	In-person	Your Shape – Fitness Evolved 2012 – Run the World	NO	Progress/Feedback, Badges, Points, Levels/Progression, Leaderboards, Challenges, Customisation, Time Pressure, Competition	De Melo GEL, Kleiner AFR, Lopes JBP, Dumont AJL, Lazzari RD, Galli M, et al. Effect of virtual reality training on walking distance and physical fitness in individuals with Parkinson’s disease. NeuroRehabilitation. 2018; 42(4):473–80. PMID: 29660956
de Melo Cerqueira 2020 [53]	Brazil	Quasi-experimental, 1 group, non randomized	68.9	8	0.5	2.3	-	Microsoft Xbox + Xbox Kinect	Video game console	In-person	Your Shape: Fitness Evolved 2012: Wall Break and Stack'Em Up	NO	Progress/Feedback, Badges, Points, Levels/Progression, Leaderboards, Challenges, Customisation, Time Pressure, Consequences, Competition	de Melo Cerqueira TM, de Moura JA, de Lira JO, Leal JC, D’Amelio M, do Santos Mendes FA. Cognitive and motor effects of Kinect-based games training in people with and without Parkinson disease: A preliminary study. Physiotherapy Research International. 2020 Jan 1; 25(1). PMID: 31468656
											Kinect Sports: Target Kick, Super Saver, Bump Bash, and Paddle Panic
Ellis 2013 [54]	USA	Quasi-experimental, 1 group, non randomized	65.6	20	0.55	2175	3	Computer + Pedometer	Computer-based system	Telerehabilitation	Virtual Coach	YES	Progress/Feedback	Ellis T, Latham NK, Deangelis TR, Thomas CA, Saint-Hilaire M, Bickmore TW. Feasibility of a Virtual Exercise Coach to Promote Walking in Community-Dwelling Persons with Parkinson Disease. American journal of physical medicine & rehabilitation / Association of Academic Physiatrists. 2013; 92(6):472. PMID: 4266140
Esculier 2012 [55]	Canada	Quasi-experimental, 1 group, non randomized	62.7	10	0.5	-	8.5	Nintendo Wii + Nintendo Wii Balance Board	Video game console	Telerehabilitation	Nintendo Wii Fit: Table Tilt, Ski Slalom, Balance Bubble, Ski Jump, Penguin Slide, Deep Breathing and Hula-Hoop.	NO	Progress/Feedback, Badges, Points, Levels/Progression, Leaderboards, Challenges, Customisation, Time Pressure, Consequences, Competition	Esculier JF, Vaudrin J, Bériault P, Gagnon K, Tremblay LE. Home-based balance training programme using Wii Fit with balance board for Parkinson’s disease: A pilot study. J Rehabil Med. 2012 Feb; 44(2):144–50. PMID: 22266676
											Wii Sports: Golf and Bowling
Fernandez-Gonzalez 2019 [56]	Spain	Randomized controlled trial, 2 groups	66.65	23	0.5217	-	-	Computer + Leap Motion Controller	Computer-based system	In-person	Reach Game, Sequence Game, Grab Game, Pinch Game, Flip Game and Piano Game	NO	Progress/Feedback, Points	Fernández-González P, Carratalá-Tejada M, Monge-Pereira E, Collado-Vázquez S, Sánchez-Herrera Baeza P, Cuesta-Gómez A, et al. Leap motion controlled video game-based therapy for upper limb rehabilitation in patients with Parkinson’s disease: A feasibility study. J Neuroeng Rehabil. 2019 Nov 6; 16(1). PMID: 31694653
Ferraz 2018 [57]	Brazil	Randomized controlled single-blinded trial, 2 groups	68.33	62	0.4032	2.5	-	Microsoft Xbox + Xbox Kinect	Video game console	In-person	Kinect Adventures!: River Rush, Reflex Ridge, 20000 Leaks	NO	Progress/Feedback, Badges, Points, Levels/Progression, Leaderboards, Challenges, Customisation, Time Pressure, Consequences, Competition	Ferraz DD, Trippo KV, Duarte GP, Neto MG, Bernardes Santos KO, Filho JO. The Effects of Functional Training, Bicycle Exercise, and Exergaming on Walking Capacity of Elderly Patients With Parkinson Disease: A Pilot Randomized Controlled Single-blinded Trial. Arch Phys Med Rehabil. 2018 May 1; 99(5):826–33. PMID: 29337023
Fundarò 2019 [58]	Italy	Quasi-experimental, 2 groups, non randomized	68	20	0.35	-	5	Lokomat System	Integrated rehabilitation platform	In-person	Customized VR software	YES	Points, Progress/Feedback,	Fundarò C, Maestri R, Ferriero G, Chimento P, Taveggia G, Casale R. Self-selected speed gait training in Parkinson’s disease: robot-assisted gait training with virtual reality versus gait training on the ground. Eur J Phys Rehabil Med. 2019; 55(4):456–62. PMID: 30370751
Gandolfi 2017 [59]	Italy	Randomized controlled trial, 2 groups	68.6	76	0.3289	2.5	6.82	Nintendo Wii + Nintendo Wii Balance Board	Video game console	Telerehabilitation	Nintendo Wii Fit: Table Tilt, Penguin Slide, Balance Bubble, Ski Slalom, Skateboarding, Perfect 10, Tilt City, Snowball Fight, Rhythm Parade, Bird's-eye Bulls-eye	NO	Progress/Feedback, Badges, Points, Levels/Progression, Leaderboards, Challenges, Customisation, Time Pressure, Consequences, Competition	Gandolfi M, Geroin C, Dimitrova E, Boldrini P, Waldner A, Bonadiman S, et al. Virtual Reality Telerehabilitation for Postural Instability in Parkinson’s Disease: A Multicenter, Single-Blind, Randomized, Controlled Trial. Biomed Res Int. 2017; 2017. PMID: 29333454
Ganzeboom 2018 [60]	The Netherlands	Crossover study, 2 groups, non randomized	65	5	0	-	3.35	Tablet	Tablet-based system	Telerehabilitation	Treasure Hunters	YES	Progress/Feedback, Guilds/Teams, Quests, Knowledge Share	Ganzeboom M, Bakker M, Beijer L, Rietveld T, Strik H. Speech training for neurological patients using a serious game. British Journal of Educational Technology. 2018 Jul 1; 49(4):761–74.
Ganzeboom 2021 [61]	The Netherlands	Quasi-experimental, 1 group, non randomized	64	8	0.375	-	4.875	Tablet	Tablet-based system	Telerehabilitation	Treasure Hunters	YES	Progress/Feedback, Guilds/Teams, Quests, Knowledge Share	Ganzeboom M, Bakker M, Beijer L, Strik H, Rietveld T. A serious game for speech training in dysarthric speakers with Parkinson’s disease: Exploring therapeutic efficacy and patient satisfaction. Int J Lang Commun Disord. 2022 Jul 1; 57(4):808–21. PMID: 35338751
Goffredo 2023 [62]	Italy	Randomized controlled trial, 2 groups	67.8	105	0.4381	2	4.5	Tablet	Tablet-based system	Telerehabilitation	VRRS Table System by Khymeia Srl	YES	Progress/Feedback, Levels/Progression	Goffredo M, Baglio F, de Icco R, Proietti S, Maggioni G, Turolla A, et al. Efficacy of non-immersive virtual reality-based telerehabilitation on postural stability in Parkinson’s disease: a multicenter randomized controlled trial. Eur J Phys Rehabil Med. 2023 Dec 1; 59(6):689–96. PMID: 37847247
Gonçalves 2014 [63]	Brazil	Quasi-experimental, 1 group, non randomized	68.7	15	0.5333	2.1	7.3	Nintendo Wii + Nintendo Wii Balance Board	Video game console	In-person	Nintendo Wii Fit Plus: Free Step, Rhythmic Step, Rhythmic Boxing, Ski Slalom, Advanced Skiing, Ski Jumping, Header, Jump Rope, Segway Circuit and Cycling	NO	Progress/Feedback, Badges, Points, Levels/Progression, Leaderboards, Challenges, Customisation, Time Pressure, Consequences, Competition	Gonçalves GB, Leite MAA, Orsini M, Pereira JS. Effects of using the Nintendo Wii Fit Plus Platform in the sensorimotor training of gait disorders in Parkinson’s disease. Neurol Int. 2014 Jan 17; 6(1). PMID: 24744845
Gulcan 2023 [64]	Türkiye	Randomized controlled trial, 2 groups	60.5	30	0.1333	3	6	C-Mill VR + (Motek Medical)	Integrated rehabilitation platform	In-person	Stepping stones, Random stepping stones, Obstacle avoidance, Speed adaptation, Slalom, Monster game, Balls track, Auditory cueing, Nature island, The Italian Alps	YES	Progress/Feedback, Levels/Progression, Points	Gulcan K, Guclu-Gunduz A, Yasar E, Ar U, Sucullu Karadag Y, Saygili F. The effects of augmented and virtual reality gait training on balance and gait in patients with Parkinson’s disease. Acta Neurol Belg. 2023 Oct 1; 123(5):1917–25. PMID: 36443623
Hajebrahimi 2022 [65]	Türkiye	Randomized controlled trial, 2 groups	65.95	23	0.2174	-	-	Nintendo Wii + Nintendo Wii Balance Board	Video game console	In-person	Nintendo Wii Fit Plus: Sun Salutation, Chair Pose, Half Moon, Single Leg Extension, Torso and Waist Twist, Lung and Side Lung, Marble Balance, Ski Slalom and Balance Bubble	NO	Progress/Feedback, Badges, Points, Levels/Progression, Leaderboards, Challenges, Customisation, Time Pressure, Consequences, Competition	Hajebrahimi F, Velioglu HA, Bayraktaroglu Z, Helvaci Yilmaz N, Hanoglu L. Clinical evaluation and resting state fMRI analysis of virtual reality based training in Parkinson’s disease through a randomized controlled trial. Sci Rep. 2022 Dec 1; 12(1). PMID: 35577874
Hashemi 2022 [66]	Iran	Randomized controlled trial, 3 groups	58.64	45	0.3556	1.98	7.92	Microsoft Xbox + Xbox Kinect	Video game console	In-person & Telerehabilitation	Main Reach, Random Reach, Tracking, Rotating Wheel, Library	YES	Levels/Progression, Progress/Feedback, Points, Time Pressure,	Hashemi Y, Taghizadeh G, Azad A, Behzadipour S. The effects of supervised and non-supervised upper limb virtual reality exercises on upper limb sensory-motor functions in patients with idiopathic Parkinson’s disease. Hum Mov Sci. 2022 Oct 1; 85. PMID: 35932518
Herz 2013 [67]	USA	Quasi-experimental, 1 group, non randomized	66.7	20	0.35	-	5.5	Nintendo Wii	Video game console	In-person	Nintendo Wii Sports: Tennis, Boxing and Bowling	NO	Progress/Feedback, Badges, Points, Levels/Progression, Leaderboards, Challenges, Customisation, Time Pressure, Consequences, Competition	Herz NB, Mehta SH, Sethi KD, Jackson P, Hall P, Morgan JC. Nintendo Wii rehabilitation (“Wii-hab”) provides benefits inParkinson’s disease. Parkinsonism Relat Disord. 2013 Nov; 19(11):1039–42. PMID: 23968649
Holmes 2013 [68]	UK	Quasi-experimental, 1 group, non randomized	66.63	15	0.2667	2.27	8.45	Nintendo Wii + Nintendo Wii Balance Board	Video game console	Telerehabilitation	Nintendo Wii Fit Plus: Balance Bubble, Table Tilt, Soccer Heading, Tightrope Tension, Penguin Slide, Ski Slalom, Snowboard Slalom	NO	Progress/Feedback, Badges, Points, Levels/Progression, Leaderboards, Challenges, Customisation, Time Pressure, Consequences, Competition	Holmes JD, Gu ML, Johnson AM, Jenkins ME. The effects of a home-based virtual reality rehabilitation program on balance among individuals with Parkinson’s disease. Phys Occup Ther Geriatr. 2013 Sep; 31(3):241–53.
Imbimbo 2021 [69]	Italy	Quasi-experimental, 1 group, non randomized	73	30	0.1333	2	5	Nirvana system	Integrated rehabilitation platform	In-person	Nirvana system: Sprites, Follow Me, Motion, Hunt	YES	Progress/Feedback, Levels/Progression, Points	Imbimbo I, Coraci D, Santilli C, Loreti C, Piccinini G, Ricciardi D, et al. Parkinson’s disease and virtual reality rehabilitation: cognitive reserve influences the walking and balance outcome. Neurological Sciences. 2021; 42:4615–21. PMID: 33661481
Jäggi 2023 [70]	Switzerland	Randomized controlled trial, 2 groups	72.38	40	0.325	3	9.88	Dividat Senso	Integrated rehabilitation platform	In-person	Dividat Senso game library	YES	Progress/Feedback, Levels/Progression, Points,	Jäggi S, Wachter A, Adcock M, de Bruin ED, Möller JC, Marks D, et al. Feasibility and effects of cognitive–motor exergames on fall risk factors in typical and atypical Parkinson’s inpatients: a randomized controlled pilot study. Eur J Med Res. 2023 Dec 1; 28(1). PMID: 36647177
Kashif 2022a [71]	Pakistan	Randomized controlled trial, 2 groups	63.08	44	0.4318	2.18	6.39	Nintendo Wii + Nintendo Wii Balance Board	Video game console	In-person	Nintendo Wii-Fit: Table Tilt, Penguin Slide, Title City, Soccer, Torso Twists, Single Leg Stance	NO	Progress/Feedback, Badges, Points, Levels/Progression, Leaderboards, Challenges, Customisation, Time Pressure, Consequences, Competition	Kashif M, Ahmad A, Bandpei MAM, Syed HA, Raza A, Sana V. A Randomized Controlled Trial of Motor Imagery Combined with Virtual Reality Techniques in Patients with Parkinson’s Disease. J Pers Med. 2022 Mar 1; 12(3). PMID: 35330450
											Nintendo Wii Sports: Tennis, Bowling, Boxing, Kicking
Kashif 2022b [72]	Pakistan	Randomized controlled trial, 2 groups	63.08	44	0.4318	2.18	6.41	Nintendo Wii + Nintendo Wii Balance Board	Video game console	In-person	Nintendo Wii-Fit: Table Tilt, Penguin Slide, Title City, Soccer, Torso Twists, Single Leg Stance	NO	Progress/Feedback, Badges, Points, Levels/Progression, Leaderboards, Challenges, Customisation, Time Pressure, Consequences, Competition	Kashif M, Ahmad A, Bandpei MAM, Gilani SA, Hanif A, Iram H. Combined effects of virtual reality techniques and motor imagery on balance, motor function and activities of daily living in patients with Parkinson’s disease: a randomized controlled trial. BMC Geriatr. 2022 Dec 1; 22(1). PMID: 35488213
											Nintendo Wii Sports: Tennis, Bowling, Boxing, Kicking
Lau 2022 [73]	USA	Single-blinded, randomized controlled trial	67.5	18	0.3333	1.95	-	Computer + Split-belt treadmill + Large button controllers	Computer-based system	In-person	Customized software	YES	Progress/Feedback, Levels/Progression, Time Pressure	Lau J, Regis C, Burke C, Kaleda MJ, McKenna R, Muratori LM. Immersive Technology for Cognitive-Motor Training in Parkinson’s Disease. Front Hum Neurosci. 2022 May 9; 16.
Lee 2015 [74]	South Korea	Randomized controlled trial, 2 groups	69.25	20	0.5	-	-	Nintendo Wii	Video game console	In-person	Nintendo K-Pop Dance Festival	NO	Progress/Feedback, Badges, Points, Levels/Progression, Leaderboards, Challenges, Customisation, Time Pressure, Consequences, Competition	Lee NY, Lee DK, Song HS. Effect of virtual reality dance exercise on the balance, activities of daily living, and depressive disorder status of Parkinson’s disease patients. J Phys Ther Sci. 2015; 27:145–7. PMID: 35615742
Liao 2015a [75]	Taiwan	Single-blinded, stratified, randomized controlled trial	65.66	36	0.5278	1.97	7.14	Nintendo Wii + Nintendo Wii Balance Board	Video game console	In-person	Nintendo Wii Fit Plus: Yoga exercises + Strengthening exercises + Balance exercises	NO	Progress/Feedback, Points, Levels/Progression, Leaderboards, Customisation	Liao YY, Yang YR, Cheng SJ, Wu YR, Fuh JL, Wang RY. Virtual Reality-Based Training to Improve Obstacle-Crossing Performance and Dynamic Balance in Patients With Parkinson’s Disease. Neurorehabil Neural Repair. 2015 Aug 23; 29(7):658–67. PMID: 25539782
Liao 2015b [76]	Taiwan	Randomized controlled trial, 3 groups	65.66	36	0.5278	1.97	7.14	Nintendo Wii + Nintendo Wii Balance Board	Video game console	In-person	Nintendo Wii Fit Plus: Yoga exercises + Strengthening exercises + Balance exercises	NO	Progress/Feedback, Points, Levels/Progression, Leaderboards, Customisation	Liao YY, Yang YR, Wu YR, Wang RY. Virtual Reality-Based Wii Fit Training in Improving Muscle Strength, Sensory Integration Ability, and Walking Abilities in Patients with Parkinson’s Disease: A Randomized Control Trial. Int J Gerontol. 2015 Dec 1; 9(4):190–5.
Maranesi 2022 [77]	Italy	Randomized controlled trial, 2 groups	74.1	32	0.4688	2.15	-	Tymo System	Integrated rehabilitation platform	In-person	Tymo system: Apple picking, the hot-air balloon, the labyrinth	YES	Progress/Feedback, Levels/Progression, Points	Maranesi E, Casoni E, Baldoni R, Barboni I, Rinaldi N, Tramontana B, et al. The Effect of Non-Immersive Virtual Reality Exergames versus Traditional Physiotherapy in Parkinson’s Disease Older Patients: Preliminary Results from a Randomized-Controlled Trial. Int J Environ Res Public Health. 2022 Nov 1; 19(22). PMID: 36429537
Mazur 2013 [78]	Poland	Quasi-experimental, 1 group, non randomized	61.8	24	0.2917	-	9.21	Nintendo Wii + Nintendo Wii Balance Board	Video game console	In-person	Nintendo Wii Fit: Ski Slalom, Balance Bubble	NO	Progress/Feedback, Badges, Points, Levels/Progression, Leaderboards, Challenges, Customisation, Time Pressure, Consequences, Competition	Mazur A, Pietraszko W, Krygowska-Wajs A. Visual feedback training using WII Fit improves balance in Parkinson’s disease. Folia Med Cracov. 2013; LIII (1):65–78.
											Wii Sports: exercises on flexibility, upper and lower limb strength, motor coordination and balance
Melo 2018 [79]	Brazil	Quasi-experimental, 3 groups, non randomized	-	37	-	-	-	Microsoft Xbox + Xbox Kinect	Video game console	In-person	Your Shape – Fitness Evolved 2012 – Run the World	NO	Progress/Feedback, Badges, Points, Levels/Progression, Leaderboards, Challenges, Customisation, Time Pressure, Competition	Melo G, Kleiner AFR, Lopes J, Zen GZD, Marson N, Santos T, et al. Effects of virtual reality training on mobility in individuals with Parkinson’s disease. Gait Posture. 2018 Sep 1; 65:394–5.
Mhatre 2013 [80]	USA	Quasi-experimental, 1 group, non randomized	67.1	10	0.6	-	6.7	Nintendo Wii + Nintendo Wii Balance Board	Video game console	In-person	Nintendo Wii Fit Plus: Marble Balance, Ski Slalom and Balance Bubble	NO	Progress/Feedback, Badges, Points, Levels/Progression, Leaderboards, Challenges, Customisation, Time Pressure, Consequences, Competition	Mhatre P V., Vilares I, Stibb SM, Albert M V., Pickering L, Marciniak CM, et al. Wii Fit Balance Board Playing Improves Balance and Gait in Parkinson Disease. PM and R. 2013; 5(9):769–77. PMID: 23770422
Mirelman 2011 [81]	Israel	Quasi-experimental, 1 group, non randomized	67.1	20	0.3	2.2	9.8	Computer + Treadmill + Light-emitting diodes	Computer-based system	In-person	Customized software	YES	Progress/Feedback, Levels/Progression, Points	Mirelman A, Maidan I, Herman T, Deutsch J, Giladi N, Hausdorff J. Virtual reality for gait training: can it induce motor learning to enhance complex walking and reduce fall risk in patients with Parkinson’s disease? J Gerontol A Biol Sci Med Sci. 2011 Feb; 66(2):234–40. PMID: 21106702/
Mirelman 2016 [82]	Belgium, Israel, Italy, the Netherlands, and the UK	Randomized controlled trial, 2 groups	73.75	302	0.3311	-	-	Computer + Xbox Kinect + Treadmill	Computer-based system	In-person	V-TIME	YES	Progress/Feedback, Points	Mirelman A, Rochester L, Maidan I, Del Din S, Alcock L, Nieuwhof F, et al. Addition of a non-immersive virtual reality component to treadmill training to reduce fall risk in older adults (V-TIME): a randomised controlled trial. The Lancet. 2016 Sep 17; 388(10050):1170–82. PMID: 27524393
Negrini 2017 [83]	Italy	Quasi-experimental, 2 groups, non randomized	66.5	27	0.4815	-	-	Nintendo Wii + Nintendo Wii Balance Board	Video game console	In-person	Nintendo Wii Fit Plus: Table Tilt, Ski Slalom, Balance Bubble, Ski Jump and Penguin Slide	NO	Progress/Feedback, Badges, Points, Levels/Progression, Leaderboards, Challenges, Customisation, Time Pressure, Consequences, Competition	Negrini S, Bissolotti L, Ferraris A, Noro F, Bishop MD, Villafañe JH. Nintendo Wii Fit for balance rehabilitation in patients with Parkinson’s disease: A comparative study. J Bodyw Mov Ther. 2017 Jan 1; 21(1):117–23. PMID: 28167167
Nuic 2018 [84]	France	Quasi-experimental, 1 group, non randomized	64	10	0.5	3.3	18.1	Computer + Xbox Kinect	Computer-based system	Telerehabilitation	Toap Run game	YES	Points, Progress/Feedback, Levels/Progression,	Nuic D, Vinti M, Karachi C, Foulon P, Van Hamme A, Welter ML. The feasibility and positive effects of a customised videogame rehabilitation programme for freezing of gait and falls in Parkinson’s disease patients: A pilot study. J Neuroeng Rehabil. 2018 Apr 10; 15(1). PMID: 29636105
Nuic 2024 [85]	France	Randomized controlled trial, 2 groups	66.7	45	0.4222	-	11.9	Computer + Xbox Kinect	Computer-based system	Telerehabilitation	Toap Run game	YES	Points, Progress/Feedback, Levels/Progression,	Nuic D, van de Weijer S, Cherif S, Skrzatek A, Zeeboer E, Olivier C, et al. Home-based exergaming to treat gait and balance disorders in patients with Parkinson’s disease: A phase II randomized controlled trial. Eur J Neurol. 2024 Jan 1; 31(1). PMID: 37691341
Oña 2018 [86]	Spain	Quasi-experimental, 1 group, non randomized	56.6	5	0.4	-	-	Computer + Leap Motion Controller	Computer-based system	In-person	Reach Game, Sequence Game, Grab Game, Pinch Game, Flip Game and Piano Game	YES	Progress/Feedback, Points	Oña ED, Balaguer C, Cano-De La Cuerda R, Collado-Vázquez S, Jardón A. Effectiveness of serious games for leap motion on the functionality of the upper limb in Parkinson’s disease: A feasibility study. Comput Intell Neurosci. 2018; 2018. PMID: 29849550
Ozgonenel 2016 [87]	Türkiye	Quasi-experimental, 1 group, non randomized	65	33	0.3333	-	3.83	Microsoft Xbox + Xbox Kinect	Video game console	In-person	Kinect Adventures!: Reflex Ridge, 20000 Leaks, River Rush	NO	Customisation, Points, Progress/Feedback, Badges, Competition, Time Pressure, Levels/Progression	Özgönenel L, Çağırıcı S, Çabalar M, Durmuşoğlu G. Use of game console for rehabilitation of Parkinson’s disease. Balkan Med J. 2016 Jul 1; 33(4):396–400. PMID: 27606134
Palacios-Navarro 2015 [88]	Spain	Quasi-experimental, 1 group, non randomized	67	7	0.4286	-	-	Computer + Xbox Kinect	Computer-based system	Telerehabilitation	"Crush the Mole" game	YES	Points, Levels/Progression	Palacios-Navarro G, García-Magariño I, Ramos-Lorente P. A Kinect-Based System for Lower Limb Rehabilitation in Parkinson’s Disease Patients: a Pilot Study. J Med Syst. 2015 Sep 12; 39(9). PMID: 26265237
Pastore-Wapp 2023 [89]	Switzerland	Randomized controlled trial, 2 groups	63.6	9	0.5556	3	7.21	Tablet + Leap Motion Controller / GripAble	Tablet-based system	In-person	Leap Motion Gallery: Blocks, Flowers, Tilt Your Ball, Fragmental 3D	NO/YES	Consequences, Points, Progress/Feedback, Levels/Progression,	Pastore-Wapp M, Kaufmann BC, Nyffeler T, Wapp S, Bohlhalter S, Vanbellingen T. Feasibility of a combined intermittent theta-burst stimulation and video game-based dexterity training in Parkinson’s disease. J Neuroeng Rehabil. 2023 Dec 1; 20(1). PMID: 36635679
											GripAble: Plume, Windowsill, Balloon Buddies, Circus Escape, Pufferfish
Pazzaglia 2020 [90]	Italy	Randomized controlled trial, two groups, VR Rehab or Conventional rehab	71	51	0.3137	-	6.08	Nirvana system	Integrated rehabilitation platform	In-person	Nirvana system: Touch the Trumpet, Touch the Rose, Lead the Dog, Touch the Eggs, Reach a Mole, Maintaining Balance, Clear all the Leaves	YES	Progress/Feedback, Levels/Progression, Points	Pazzaglia C, Imbimbo I, Tranchita E, Minganti C, Ricciardi D, Lo Monaco R, et al. Comparison of virtual reality rehabilitation and conventional rehabilitation in Parkinson’s disease: a randomised controlled trial. Physiotherapy (United Kingdom). 2020 Mar 1; 106:36–42. PMID: 32026844
Pelosin 2022 [91]	Italy, Belgium, The Netherlands, Israel	Randomized controlled trial, 2 groups	73.97	96	0.4479	2.46	7.95	Computer + Xbox Kinect + Treadmill	Computer-based system	In-person	V-TIME	YES	Progress/Feedback, Points	Pelosin E, Ponte C, Putzolu M, Lagravinese G, Hausdorff JM, Nieuwboer A, et al. Motor–Cognitive Treadmill Training With Virtual Reality in Parkinson’s Disease: The Effect of Training Duration. Front Aging Neurosci. 2022 Jan 5; 13. PMID: 35069171
Pompeu 2012 [92]	Brazil	Randomized controlled trial, single-blinded	-	32	-	-	-	Nintendo Wii + Nintendo Wii Balance Board	Video game console	In-person	Nintendo Wii Fit Plus: Single Leg Extension, Torso Twists, Table Tilt, Tilt City, Soccer Heading, Penguin Slide, Rhythm Parade, Obstacle Course, Basic Step and Basic Run	NO	Progress/Feedback, Badges, Points, Levels/Progression, Leaderboards, Challenges, Customisation, Time Pressure, Consequences, Competition	Pompeu JE, Mendes FA dos S, Silva KG da, Lobo AM, Oliveira T de P, Zomignani AP, et al. Effect of Nintendo WiiTMBased motor and cognitive training on activities of daily living in patients with Parkinson’s disease: A randomised clinical trial. Physiotherapy (United Kingdom). 2012 Sep; 98(3):196–204. PMID: 22898575
Pompeu 2014 [93]	Brazil	Quasi-experimental, 1 group, non randomized	72	7	0.1429	2.1	-	Microsoft Xbox + Xbox Kinect	Video game console	In-person	Kinect Adventures!: Space Pop, 20000 Leaks, Reflex Ridge and River Rush	NO	Customisation, Points, Progress/Feedback, Badges, Competition, Time Pressure, Levels/Progression	Pompeu JE, Arduini LA, Botelho AR, Fonseca MBF, Pompeu SMAA, Torriani-Pasin C, et al. Feasibility, safety and outcomes of playing Kinect Adventures!TM for people with Parkinson’s disease: A pilot study. Physiotherapy (United Kingdom). 2014; 100(2):162–8. PMID: 24703891
Pompeu, 2015 [94]	Brazil	Case series	61	6	0.3333	1.9	-	Microsoft Xbox + Xbox Kinect	Video game console	In-person	Kinect Adventures!: Space Pop, 20000 Leaks, Reflex Ridge and River Rush	NO	Customisation, Points, Progress/Feedback, Badges, Competition, Time Pressure, Levels/Progression	Pompeu JE, Torriani-Pasin C, Doná F, Ganança FF, Da Silva KG, Ferraz HB. Effect of Kinect games on postural control of patients with Parkinsońs disease. In: ACM International Conference Proceeding Series. Association for Computing Machinery; 2015. p. 54–7.
Pullia 2023 [95]	Italy	Randomized controlled trial, 2 groups	65	20	0.35	3	10.8	C-Mill VR + (Motek Medical)	Integrated rehabilitation platform	In-person	Tandem path, Slalom, Path with obstacles, Arkanoid, Catch, Soccer, Italian Alps, Traffic Jam	NO	Progress/Feedback, Levels/Progression, Points	Pullia M, Ciatto L, Andronaco G, Donato C, Aliotta RE, Quartarone A, et al. Treadmill Training Plus Semi-Immersive Virtual Reality in Parkinson’s Disease: Results from a Pilot Study. Brain Sci. 2023 Sep 1; 13(9). PMID: 37759913
Puyjarinet 2022 [96]	France	Randomized controlled trial, 2 groups + control	68.2	22	0.2727	-	9.9	Tablet	Tablet-based system	Telerehabilitation	Rhythm Workers and Tetris	YES/NO	Progress/Feedback, Levels/Progression, Points, Consequences, Leaderboards	Puyjarinet F, Bégel V, Geny C, Driss V, Cuartero MC, De Cock VC, et al. At-Home Training With a Rhythmic Video Game for Improving Orofacial, Manual, and Gait Abilities in Parkinson’s Disease: A Pilot Study. Front Neurosci. 2022 Jun 13; 16. PMID: 35769698
Qayyum 2022 [97]	Pakistan	Randomized controlled trial, 2 groups	52.5	16	0.25	-	-	Nintendo Wii + Nintendo Wii Balance Board	Video game console	In-person	Nintendo Wii Fit: Perfect 10, Wii Skiing, Wii Cycling	NO	Progress/Feedback, Badges, Points, Levels/Progression, Leaderboards, Challenges, Customisation, Time Pressure, Consequences, Competition	Qayyum S, Hashmi Z, Waqas S, Tariq M, Mughal MW, Tanvir M. Effects of Exer–Gaming on Balance and Gait in Parkinson’s Patients. Pakistan Journal of Medical and Health Sciences. 2022 Dec 30; 16(12):213–4.
Ribas 2017 [98]	Brazil	Randomized controlled trial, 2 groups	60.95	20	0.6	1.5	6.75	Nintendo Wii + Nintendo Wii Balance Board	Video game console	In-person	Nintendo Wii Fit Plus: Table Tilt, Tilt City, Penguin Slide, Soccer Heading, Basic Run, Obstacle Course and Basic Step	NO	Progress/Feedback, Badges, Points, Levels/Progression, Leaderboards, Challenges, Customisation, Time Pressure, Consequences, Competition	Ribas CG, Alves da Silva L, Corrêa MR, Teive HG, Valderramas S. Effectiveness of exergaming in improving functional balance, fatigue and quality of life in Parkinson’s disease: A pilot randomized controlled trial. Vol. 38, Parkinsonism and Related Disorders. Elsevier Ltd; 2017. p. 13–8. PMID: 28190675
Sánchez-Herrera-Baeza 2020 [99]	Spain	Quasi-experimental, 1 group, non randomized	74.5	6	0.1667	2.66	-	Computer + Leap Motion Controller	Computer-based system	In-person	Reach Game, Sequence Game, Grab Game, Flip Game	YES	Points, Progress/Feedback	Sánchez-Herrera-Baeza P, Cano-De-la-Cuerda R, Oña-Simbaña ED, Palacios-Ceña D, Pérez-Corrales J, Cuenca-Zaldivar JN, et al. The impact of a novel immersive virtual reality technology associated with serious games in parkinson’s disease patients on upper limb rehabilitation: A mixed methods intervention study. Sensors (Switzerland). 2020 Apr 2; 20(8). PMID: 32290517
Santos 2019 [100]	Brazil	Randomized controlled trial, 3 groups.	64.2	45	0.2222	1.4	7.1	Nintendo Wii + Nintendo Wii Balance Board	Video game console	In-person	Nintendo Wii Fit: Soccer Heading and Running	NO	Progress/Feedback, Badges, Points, Levels/Progression, Leaderboards, Challenges, Customisation, Time Pressure, Consequences, Competition	Santos P, Machado T, Santos L, Ribeiro N, Melo A. Efficacy of the Nintendo Wii combination with Conventional Exercises in the rehabilitation of individuals with Parkinson’s disease: A randomized clinical trial. NeuroRehabilitation. 2019; 45(2):255–63. PMID: 31498138
											Wii Sports: Golf and Boxing
Schaeffer 2019 [101]	Germany	Randomized controlled trial, 2 groups	58.4	18	0.4571	2.02	4	Microsoft Xbox + Xbox Kinect	Video game console	Telerehabilitation	Your Shape – Fitness Evolved 2012 – Run theWorld: Virtual Smash, Light Race, Kardio Boxing	NO	Progress/Feedback, Badges, Points, Levels/Progression, Leaderboards, Challenges, Customisation, Time Pressure, Competition	Schaeffer E, Busch JH, Roeben B, Otterbein S, Saraykin P, Leks E, et al. Effects of exergaming on attentional deficits and dual-tasking in Parkinson’s disease. Front Neurol. 2019; 10(JUN). PMID: 31275234
Severiano 2018 [102]	Brazil	Quasi-experimental, 1 group, non randomized	57.5	16	0.375	-	-	Nintendo Wii + Nintendo Wii Balance Board	Video game console	In-person	Nintendo Wii Fit: Soccer Heading, Table Tilt, Tightrope Walk and Ski Slalom	NO	Progress/Feedback, Badges, Points, Levels/Progression, Leaderboards, Challenges, Customisation, Time Pressure, Consequences, Competition	Severiano MIR, Zeigelboim BS, Teive HAG, Santos GJB, Fonseca VR. Effect of virtual reality in parkinson’s disease: A prospective observational study. Arq Neuropsiquiatr. 2018 Feb 1; 76(2):78–84. PMID: 29489960
Shih 2016 [103]	Taiwan	Randomized controlled trial, 2 groups	68.15	20	0.2	1.5	4.625	Computer + Xbox Kinect	Computer-based system	In-person	Reaching Task 1, Reaching Task 2, Obstacle Avoidance, Marching	YES	Progress/Feedback, Levels/Progression, Points	Shih MC, Wang RY, Cheng SJ, Yang YR. Effects of a balance-based exergaming intervention using the Kinect sensor on posture stability in individuals with Parkinson’s disease: A single-blinded randomized controlled trial. J Neuroeng Rehabil. 2016 Aug 27; 13(1). PMID: 27568011
Song 2018 [104]	Australia	Randomized controlled trial, 2 groups	66.5	60	0.6	-	8	Computer + Balance board	Computer-based system	Telerehabilitation	Dance Dance Revolution Stepmania	YES	Progress/Feedback, Levels/Progression, Points	Song J, Paul SS, Caetano MJD, Smith S, Dibble LE, Love R, et al. Home-based step training using videogame technology in people with Parkinson’s disease: a single-blinded randomised controlled trial. Clin Rehabil. 2018 Mar 1; 32(3):299–311. PMID: 28745063
Summa 2015 [105]	Italy	Quasi-experimental, 1 group, non randomized	67	7	0.2857	3	5	Computer + Xbox Kinect	Computer-based system	In-person	Customized software	YES	Progress/Feedback, Points	Summa S, Basteris A, Betti E, Sanguineti V. Adaptive training with full-body movements to reduce bradykinesia in persons with Parkinson’s disease: A pilot study. J Neuroeng Rehabil. 2015 Feb 14; 12(1). PMID: 25885094
Syed 2021 [106]	Pakistan	Quasi-experimental, 2 groups, non randomized	-	2	1	-	-	Computer + Xbox Kinect	Computer-based system	In-person	MIRA (Medical Interactive Rehabilitation Assistant)	YES	Progress/Feedback, Points	Syed UE, Kamal A. Video game-based and conventional therapies in patients of neurological deficits: an experimental study. Disabil Rehabil Assist Technol. 2021; 16(3):332–9. PMID: 31684776
van den Heuvel 2014 [107]	The Netherlands	Randomized controlled trial, 2 groups	67.55	33	0.3939	2.5	8.9	Computer + Force plate + Inertial sensors	Computer-based system	In-person	Visual Feedback Based Balance Training by Motek Medical	YES	Progress/Feedback, Levels/Progression, Points	van den Heuvel MRC, Kwakkel G, Beek PJ, Berendse HW, Daffertshofer A, van Wegen EEH. Effects of augmented visual feedback during balance training in Parkinson’s disease: A pilot randomized clinical trial. Parkinsonism Relat Disord. 2014 Dec 1; 20(12):1352–8. PMID: 25283070
van Beek 2019 [108]	Switzerland	Quasi-experimental, 1 group, non randomized	65.4	10	0.3	2.4	8.5	Computer + Leap Motion Controller	Computer-based system	In-person	Leap Motion Gallery: Cut the Rope, Dots, Blocks, Flower, and ASL Digits	NO	Consequences, Points, Progress/Feedback, Levels/Progression,	Van Beek JJW, Van Wegen EEH, Bohlhalter S, Vanbellingen T. Exergaming-Based Dexterity Training in Persons With Parkinson Disease: A Pilot Feasibility Study. In: Journal of Neurologic Physical Therapy. Lippincott Williams and Wilkins; 2019. p. 168–74. PMID: 31136450
van der Kolk 2019 [109]	The Netherlands	Randomized controlled trial, 2 groups	59.35	130	0.3846	1.96	3.288	Tablet	Tablet-based system	Telerehabilitation	Custom motivational app and coaching and non detailed virtual reality for stationary cycling	YES	Progress/Feedback, Levels/Progression	van der Kolk NM, de Vries NM, Kessels RPC, Joosten H, Zwinderman AH, Post B, et al. Effectiveness of home-based and remotely supervised aerobic exercise in Parkinson’s disease: a double-blind, randomised controlled trial. Lancet Neurol. 2019 Nov 1; 18(11):998–1008. MID: 31521532
Wang 2020 [110]	Taiwan	Quasi-experimental, 1 group, non randomized	-	5	0.4	-	-	Computer + HTC Vive Pro	Computer-based system	In-person	Treasure Island Adventure	YES	Consequences, Time Pressure, Points, Levels/Progression, Progress/Feedback	Wang YW, Chen CH, Lin YC. Balance Rehabilitation System for Parkinson’s Disease Patients based on Augmented Reality. In: 2nd IEEE Eurasia Conference on IOT, Communication and Engineering 2020, ECICE 2020. Institute of Electrical and Electronics Engineers Inc.; 2020. p. 191–4.
Yang 2016 [111]	Taiwan	Randomized controlled trial, 2 groups	73.95	23	0.3913	3	8.85	Computer + Balance board	Computer-based system	Telerehabilitation	Star Excursion, Ball Maze, Table tilt, Home Yoga, Cooking, Cloth Washing, Car Racing, Park Walking, Apple Catching	YES	Consequences, Time Pressure, Points, Levels/Progression, Progress/Feedback	Yang WC, Wang HK, Wu RM, Lo CS, Lin KH. Home-based virtual reality balance training and conventional balance training in Parkinson’s disease: A randomized controlled trial. Journal of the Formosan Medical Association. 2016 Sep 1; 115(9):734–43. PMID: 26279172
Yen 2011 [112]	Taiwan	Randomized controlled trial, 2 groups + control	70.7	42	0.2143	2.53	6.63	Computer + Balance board	Computer-based system	In-person	Bang Bang Ball, Simulated Board Driving	YES	Points, Levels/Progression	Yen CY, Lin KH, Hu MH, Wu RM, Lu TW, Lin CH. Effects of Virtual Reality-Augmented Balance Training on Sensory Organization and Attentional Demand for Postural Control in People With Parkinson Disease: A Randomized Controlled Trial. Phys Ther. 2011; 91(6):862–74. PMID: 21474638
Yuan 2020 [113]	Taiwan	Randomized controlled trial, 2 groups	67.15	24	0.5417	2.035	-	Computer + Balance board	Computer-based system	In-person	Modified XaviX entertainment system	YES	Progress/Feedback, Levels/Progression, Points	Yuan RY, Chen SC, Peng CW, Lin YN, Chang YT, Lai CH. Effects of interactive video-game-based exercise on balance in older adults with mild-to-moderate Parkinson’s disease. J Neuroeng Rehabil. 2020 Jul 13; 17(1). PMID: 32660512
Yun 2023 [114]	South Korea	Quasi-experimental, 1 group, non randomized	73.86	12	0.75	2.7	10.73	Computer + HTC Vive Pro	Computer-based system	In-person	Go/no-go punch game, go/no-go stepping game, and number punch game	YES	Progress/Feedback, Levels/Progression, Points, Consequences	Yun SJ, Hyun SE, Oh BM, Seo HG. Fully immersive virtual reality exergames with dual-task components for patients with Parkinson’s disease: a feasibility study. J Neuroeng Rehabil. 2023 Dec 1; 20(1):92. PMID: 10355082
Zeigelboim 2021 [115]	Brazil	Retrospective cross-sectional study	57.5	16	0.375	-	8.8	Nintendo Wii + Nintendo Wii Balance Board	Video game console	In-person	Nintendo Wii Fit: Soccer Heading, Table Tilt, Tightrope Walk and Ski Slalom	NO	Progress/Feedback, Badges, Points, Levels/Progression, Leaderboards, Challenges, Customisation, Time Pressure, Consequences, Competition	Zeigelboim BS, José MR, Rodrigues Severiano MI, Bueno dos Santos GJ, Ghizoni Teive HA, Noronha Liberalesso PB, et al. The use of exergames in the neurorehabilitation of people with Parkinson disease: The impact on daily life. Int Arch Otorhinolaryngol. 2021 Jan 1; 25(1):64–70. PMID: 33542753
